# Supplementary material for: Composition and Electronic Structure of La2O3/CNFs@C Core-Shell Nanoparticles with Variable Oxygen Content
Source: Nanomaterials (Basel). 2023 Nov 14;13(22):2945. doi: 10.3390/nano13222945 (PMC10674885; doi:10.3390/nano13222945)
Supplement: Supplementary file 1 [file nanomaterials-13-02945-s001.zip]

Archive with 1 entries (1 files):
- nanomaterials-2698975-supplementary.pdf
